# Supplementary material for: The effects of compression load to the trunk on lipid metabolism in an inactive phase
Source: PLoS One. 2022 Jul 6;17(7):e0270705. doi: 10.1371/journal.pone.0270705 (PMC9258835; doi:10.1371/journal.pone.0270705)
Supplement: S1 Table — (XLSX) [file pone.0270705.s001.xlsx]

## Sheet: Sheet1
Diseases or Functions Annotation (number of molecules)	p-value	Predicted Activation State	Activation z-score	compression group up-regulate genes	compression group down-regulate genes
Secretion of cholesterol (9)	1.24e-09	Increased	2.63	CYP7A1, LPCAT3, MTTP, PCTP, PPARA	ABCA1, ABCB11, ACAT2, ESR1
Transport of carbohydrate (19)	3.06e-06	Increased	2.342	ADIPOR2, AQP1, AQP9, GCK, MFSD2A, NPC1, PCYT1A, PPP1R3B, PPP1R3C, SLC2A2, SLC2A5, SLC2A9, SLC37A4, TXNIP	ABCA1, ESR1, FABP5, IRS2, LBP
Binding of DNA (36)	1.71e-06	Increased	2.286	CEBPA, CISH, CYP1A2, CYP2A6 (includes others), CYP2E1, FGF1, FOXA1, FZD8, GLRX, IFI16, IL6R, IRF7, MAP2K6, NOX4, NR1H4, NR1I3, PLK3, POR, PPARA, PROC, SERPINF1, SOCS2, SUMO1	BTG2, CALR, CCND1, CREM, CYP2B6, ESR1, IL1RN, IL33, NR0B2, PTPN1, SCD, SREBF1
Beta-oxidation of long chain fatty acid (8)	7.03e-08	Increased	2.178	ABCD3, CPT1A, HMGCS2, MTTP, NR1I3, PPARA	ABCA1, SCD
Metastatic solid tumor (55)	1.42e-08	Increased	2.136	ABCC3, ANGPTL4, AQP8, ARID5B, CASP8, CDK6, CYP51A1, DUSP6, ENPP2, EPB41L4B, EPHA2, FDFT1, FGF1, GLRX, GLUL, HMGCR, IGFBP2, IRF7, LCN2, MME, NR1I3, PDK1, PLPP3, POR, Saa3, SDR9C7, Slco1a1	ABCA1, CALR, CCND1, CD36, CDH1, CYP17A1, CYP3A5, ESR1, FASN, FH, HCAR2, HMOX1, HSP90AA1, HSP90B1, IL33, KIF20A, KRT18, KRT8, PRLR, PTPRJ, SCD, SDC1, SULT1E1, TUBA1C, TUBA4A, TUBA8, TUBB, TUBB4B
Advanced malignant solid tumor (58)	8.51e-08	Increased	2.136	ABCC3, ANGPTL4, AQP8, ARID5B, CASP8, CDK6, CYP51A1, DUSP6, ENPP2, EPB41L4B, EPHA2, FDFT1, FGF1, GLRX, GLUL, HMGCR, IGFBP2, IRF7, LCN2, MME, NR1I3, PDK1, PLPP3, POR, Saa3, SDR9C7, SLC39A4, Slco1a1, TXNIP	ABCA1, ATP8B1, CALR, CCND1, CD36, CDH1, CYP17A1, CYP3A5, ESR1, FASN, FH, HCAR2, HMOX1, HSP90AA1, HSP90B1, IL33, KIF20A, KRT18, KRT8, PRLR, PTPRJ, SCD, SDC1, SULT1E1, TUBA1C, TUBA4A, TUBA8, TUBB, TUBB4B
Metabolism of carbohydrate (76)	1.3e-19	Increased	2.129	ALDH1A1, ALDH3A2, ALDOC, AQP9, CEBPA, CHP1, CHPT1, CPT1A, CYP2E1, DHDH, DUSP6, ENPP2, EPHX1, FGF1, FITM2, GALM, GCK, Gulo, GYS2, KHK, LIPC, LIPE, LPIN1, LPIN2, MFSD2A, Mup1 (includes others), NR1H4, NR1I3, ONECUT1, PCTP, PCYT1A, PFKFB1, PFKFB3, PKLR, PPARA, PPP1R3B, PPP1R3C, RAB4A, RORC, SLC2A2, SLC2A5, SLC37A4, SORD, ST3GAL5, UGP2, VAC14	B4GALT5, CD36, CYP3A5, ETNPPL, FABP5, FBP1, GLS2, GM2A, GNMT, GNPDA1, GPAT4, HSPA5, IGFBP1, IL1RN, IRS2, LEPR, NR0B2, PDIA6, PPA1, PTPN1, SCD, SDC1, SERP1, SOD3, SREBF1, ST3GAL1, ST6GAL1, ST8SIA3, TFF3, UGDH
Hydrolysis of acylglycerol (8)	1.77e-06	Increased	2.064	ABHD6, ANGPTL4, LIPC, LIPE, LIPG, MGLL, PLIN2, PNPLA2
Weight gain (38)	7.13e-11	Increased	2.054	ACADVL, ADIPOR2, ARID5B, BHMT, CA1, CA3, CEBPA, Ces1g, CISD1, CYP1A2, DIO1, FITM2, GCK, LIPC, MGLL, NFIX, NR1H4, PANK1, PEX11A, PFKFB3, PNPLA2, PPARA, RDH16, SERPINA12, SUMO1, TLR5	CCND1, CD36, ELOVL2, ESR1, GUCY2C, IGFBP1, IL1RN, LEPR, PRLR, SCD, TGM2, TP53INP1
Fatty acid metabolism (103)	8.14e-47	Increased	2.042	ABCC2, ABCC3, ABCD3, ABCG2, ACADVL, ACAT1, ACOT1, Acot1, ACOT12, ACOT4, ACSF2, ACSL1, ACSM1, ACSM3, ACSS2, ADIPOR2, ANGPTL4, AQP8, AQP9, BAAT, CD82, CES1, CPT1A, CYP1A2, CYP27A1, Cyp2c54 (includes others), CYP2C8, CYP2E1, CYP4A11, Cyp4a14, CYP4A22, CYP7A1, DECR2, ECI2, EPHX1, FDX1, GCDH, GLYAT, HLF, HMGCL, HPGD, HSD17B4, LIPC, LIPE, LIPG, LPIN1, ME1, MFSD2A, MSMO1, MTTP, NCEH1, NPC1, NR1H4, PCTP,…	ABCA1, ABCB11, ACLY, Acnat1/Acnat2, ACSL4, APOBEC1, ATP8B1, CD36, CD74, CYP2C18, Cyp2c23, DEGS1, ELOVL2, ELOVL6, ERLIN1, FABP5, FASN, FH, GM2A, GPAT4, HSPA8, IL1RN, IL33, INSIG1, INSIG2, LBP, LEPR, LSS, NUDT7, S100A8, SCD, SLC10A2, SLC13A5, SREBF1, ST8SIA3, Stra6l
Visceral metastasis (36)	7.58e-07	Increased	2.039	ANGPTL4, CASP8, CYP51A1, DUSP6, ENPP2, EPHA2, FDFT1, FGF1, GLRX, GLUL, IGFBP2, LCN2, MME, PDK1, PLPP3, POR, Saa3, SDR9C7	CCND1, CD36, CYP17A1, ESR1, HCAR2, HMOX1, HSP90AA1, HSP90B1, IL33, KIF20A, KRT18, KRT8, PTPRJ, SDC1, TUBA1C, TUBA4A, TUBA8, TUBB4B
Cholesterol transport (23)	6.44e-14	Increased	2.004	CES1, CYP7A1, LIPC, LIPE, LIPG, MTTP, NCEH1, NPC1, NR1H4, PCTP, PCYT1A, PPARA, SAA1, STARD5, VNN1	ABCA1, APOBEC1, CD36, IL33, LSS, S100A8, SCD, SREBF1
Immune response of antigen presenting cells (20)	9.36e-07	Decreased	-3.181	PFKFB3, PROC, RAB43, SAA1	ABCA1, CALR, CD36, CD74, Cyp2c23, HMOX1, HSP90AA1, IL33, LEPR, MARCO, Mbl1, PTPRJ, SPIC, SREBF1, TGM2, UBE2L6
Engulfment of phagocytes (19)	2.5e-06	Decreased	-2.501	GLRX, LCN2, PFKFB3, SAA1	ABCA1, APCS, CALR, CD36, Cyp2c23, HMOX1, HYOU1, IL33, LEPR, MARCO, Mbl1, PTPRJ, SPIC, SREBF1, TGM2
Engulfment of myeloid cells (19)	1.44e-06	Decreased	-2.497	GLRX, LCN2, PFKFB3, SAA1	ABCA1, APCS, CALR, CD36, Cyp2c23, HMOX1, HYOU1, IL33, LEPR, MARCO, Mbl1, PTPRJ, SPIC, SREBF1, TGM2
Phagocytosis of phagocytes (18)	1.76e-06	Decreased	-2.307	GLRX, LCN2, PFKFB3, SAA1	ABCA1, APCS, CALR, CD36, Cyp2c23, HMOX1, IL33, LEPR, MARCO, Mbl1, PTPRJ, SPIC, SREBF1, TGM2
Phagocytosis of myeloid cells (18)	1.64e-06	Decreased	-2.304	GLRX, LCN2, PFKFB3, SAA1	ABCA1, APCS, CALR, CD36, Cyp2c23, HMOX1, IL33, LEPR, MARCO, Mbl1, PTPRJ, SPIC, SREBF1, TGM2
Cell movement of leukocytes (57)	3.62e-07	Decreased	-2.153	CASP8, Cd59a, CEBPA, CES1, CYP2C8, CYP7A1, DEPTOR, ENPP2, EPHA2, GNA12, IL6R, KCNK5, LCN2, NPC1, NR1H4, PPARA, PROC, RGS16, RORC, SAA1, SLC37A4, SUMO1	APCS, BCL3, BCL6, Ccl9, CCND1, CD36, CD74, CXCL2, Cxcl9, ESR1, FABP5, FASN, GAS6, GJB2, HCAR2, HMOX1, HSPA5, HYOU1, IL1RN, IL33, LBP, LITAF, MARCO, MYH9, NQO2, PDE4B, PTPN1, PTPRJ, Retnlg, S100A8, SDC1, SERPINA1, SGK1, SREBF1, TGM2
